# Supplementary material for: Forty-Nanometer Plasmonic Lithography Resolution with Two-Stage Bowtie Lens
Source: Micromachines (Basel). 2023 Oct 31;14(11):2037. doi: 10.3390/mi14112037 (PMC10673134; doi:10.3390/mi14112037)
Supplement: Supplementary file 1 [file micromachines-14-02037-s001.zip]

Archive with 1 entries (1 files):
- micromachines-2610815-supplementary.pdf
